# Supplementary material for: Understanding Vanadium Ion Diffusion in Nafion Using an Atomistic Study and Microscopic Concentration Profiles
Source: Membranes (Basel). 2026 Jun 3;16(6):195. doi: 10.3390/membranes16060195 (PMC13302885; doi:10.3390/membranes16060195)
Supplement: Supplementary file 1 [file membranes-16-00195-s001.zip]

Archive with 1 entries (1 files):
- membranes-4201572-supplementary.pdf
